# Supplementary material for: Mitochondrial damage drives T-cell immunometabolic paralysis after major surgery
Source: EMBO Mol Med. 2025 Nov 3;17(12):3329–54. doi: 10.1038/s44321-025-00324-1 (PMC12686421; doi:10.1038/s44321-025-00324-1)
Supplement: Supplementary file 4 — Source data Fig. 2 [file 44321_2025_324_MOESM4_ESM.xlsx]

## Sheet: 2A
Proteomic data avilability:
ProteomeXchange Consortium via the PRIDE partner repository, identifier PXD060723

## Sheet: 2B - 2H
Metabolomic data availability:
massive.ucsd.edu, accession no. MassIVE MSV000097035
