# Supplementary material for: Mitochondrial damage drives T-cell immunometabolic paralysis after major surgery
Source: EMBO Mol Med. 2025 Nov 3;17(12):3329–54. doi: 10.1038/s44321-025-00324-1 (PMC12686421; doi:10.1038/s44321-025-00324-1)
Supplement: Supplementary file 5 — Source data Fig. 3 [file 44321_2025_324_MOESM5_ESM.xlsx]

## Sheet: 3A
NOX 2 mRNA
T1 PBMC	T2 PBMC	T1 CD4	T2 CD4	T1 CD8	T2 CD8	T1 Monocytes	T2 Monocytes	T1 Neutrophils	T2 Neutrophils
15.97	18.06	2.891	1.444	1.449	1.416	42.27		4.15	1.682
14.18	15.22	5.223	2.607	0.3717	0.8083	14.76	45.32	3.24	3.098
12.88	17.26	1.145	0.4294	0.0729	0.0775	27.86	11.2	3.4	4.209
10.11	18.82	2.064	2.383	0.8157	0.9716		27.83	4.05	2.474
16.36	15.94	1.195	1.179	0.0943	0.0897	28.89	12.21	4.5	15.23
8.344	14.16	4.396	3.637	0.4341	0.2651	11.97	14.75	6.22	21.26
4.01	24.75	2.072	1.483	0.2329	0.1071	12.01	15.55	3.59	26.72
2.74	17.94					9.076	14.61	5.71	15.4
1.64	19.08					10.75	10.99
2.67	18.38	1.64	7.1	0.25	0.03
		2.04	0.02	0.65	0.47
		0.1	0.63	0.02	0.25
				0.01	0.01

## Sheet: 3B
MPO mRNA
T1 PBMC	T2 PBMC	T1 CD4	T2 CD4	T1 CD8	T2 CD8	T1 Monocytes	T2 Monocytes	T1 Neutrophils	T2 Neutrophils
0.1874	0.5406	0.000383	0.0029	0.000109	3.44e-05	0.0548	0.1333	0.00457	0.0498
0.1173	0.3083	0.00106	0.00134	0.000142	7.41e-05	0.2209	0.1385	0.022	0.0187
0.4101	0.5077	0.000803	0.000663	3.56e-05	4.93e-05	0.0761	0.1279	0.0045	0.0528
0.2064	0.6614			0	0.00174	0.035	0.0587	0.02	0.0571
0.2889	0.4585					0.0784	0.1035	0.165	0.0321
0.0356	0.131							0.0191	0.0666
0	0.01							0.01	0.1873
0.03	0.15
0	0.01
0.01	0.02

## Sheet: 3C
MDSC %
T1	T2	T3
1.73	15.3	19.3
1.77	2.28	6.95
0.92	9.91	6.11
3.46	9.35	4.54
2.51	6.32	5.09
0.24		1.28
0.82	12.6	2.08
	18	1.7
2.54	4.37
1.12	1.69	2
1.09	6.29	6.8
0.09576	0.333
0.98258	6.78192
4.20174	10.96
1.91664	8.1699
4.2021	9.8352
1.31121	3.25012
1.36938	1.6388
0.65824	3.27451

## Sheet: 3D
Transcriptome data availability:
Array Express, accession no: E-MTAB-14974

## Sheet: 3E
NOX2 mRNA
T1 PBMC	T2 PBMC	T2 CD15- PBMC	T2 CD15+ MDSC	T2 Neutrophils
17.45	8.799	5.685	56.28
15.97	18.06	13.28	73.89
14.18	15.22	11.88	34.97
	17.26	3.955	55.71
	18.82	16.73	48.47
	15.94	7.858	53.58
	14.16	17.46	49.23
	24.75	20.22	53.99
	17.94	10.74	66.83
	19.08	17.76	47.13
12.88	18.38
10.11	16.08
16.36	14.9
8.344	27.67
4.01	2.43
2.74	2.78
1.64	2.97
2.67	7.45
			3.57	1.682
			7.268	3.098
			4.212	4.209
			3.746	2.474
3.157	2.84	1.381	37.14	15.23
5.732	4.809	3.382	41.57	21.26
4.324	6.279	4.111	48.28	26.72
4.987	3.525	3.455	32.13	15.4

## Sheet: 3F
MPO mRNA
T1 PBMC	T2 PBMC	T2 CD15- PBMC	T2 CD15+ MDSC	T2 Neutrophils
0.1874	0.5406	0.1954	12.78
0.1173	0.3083	0.069	6.213
0.4101	0.5077	0.0519	7.946
0.2064	0.6614	0.2036	7.847
0.2889	0.4585	0.1198	8.55
0.0356	0.131	0.0387	1.376
0	0.01
0.03	0.15
0	0.01
0.01	0.02
			6.066	0.0498
			1.406	0.0187
			7.424	0.0528
			1.688	0.0571
0.0258	0.0741	0.0843	0.13	0.0321
0.0318	0.0715	0.0548	0.41	0.0666
0.1765	0.5478	0.2533	8.572	0.4504
0.108	0.1564	0.1403	2.653	0.1873

## Sheet: 3G
RLU
+M	+N
74	1
17	0.1
3.1	1
7	3
1	1
