# Supplementary material for: Mitochondrial damage drives T-cell immunometabolic paralysis after major surgery
Source: EMBO Mol Med. 2025 Nov 3;17(12):3329–54. doi: 10.1038/s44321-025-00324-1 (PMC12686421; doi:10.1038/s44321-025-00324-1)
Supplement: Supplementary file 6 — Source data Fig. 4 [file 44321_2025_324_MOESM6_ESM.zip]

Archive with 2 entries (2 files):
- Fig 4F.pdf
- Figure 4.xlsx
