# Supplementary material for: Mitochondrial damage drives T-cell immunometabolic paralysis after major surgery
Source: EMBO Mol Med. 2025 Nov 3;17(12):3329–54. doi: 10.1038/s44321-025-00324-1 (PMC12686421; doi:10.1038/s44321-025-00324-1)
Supplement: Supplementary file 6 — Source data Fig. 4 [file 44321_2025_324_MOESM6_ESM.zip › Figure 4.xlsx]

## Sheet: 4A
CellROX MFI
T1	T2	T3
6263	12076	28426
10625	13675	27608
13527	18901	18064
3339	2499	6628
8735	6684	8776
13881	15355	13656
10789	11834	8168
8790	9343	6777
2834	3427
2494	2172
1347	3527
2709	3297	790
6170	7480
1821	2021
7869	5566
2080	5840

## Sheet: 4B
ThioTracker MFI
T1	T2	T3
20841	20936	20021
16972	14020	15373
20520	21186	19212
17981	19794	16707
18548	15838	16571
20017	19502	19208
15303	18574	11435
15432	18393	11539

## Sheet: 4C
JC1 MFI PE/ MFI FITC
T1	T2	T3
17.7969	11.2509	11.159
14.3159	9.09645	10.301
8.72472	8.19979	8.51932
8.75404	7.92657	9.50736
8.06165	7.97022	11.4968
8.72443	7.0816	7.87479
13.3649	12.3684	8.8916
8.37564		9.04408

## Sheet: 4D
MitoSOX MFI
T1	T2	T3
1873	1582	2201
288	1188	2399
1507	1382	1427
232	501	348
217	230	560
1623	2020	1088
570	689	1395
986	995	1299
1152	1236	2816
341	343	1109
954	1104	1777
1127	1834	1287
911	1587	1306
690	687
973	1804
2586	3674

## Sheet: 4E
MitoTracker
T1	T2	T3
2239	652	1980
2807	1846	1572
6104	2744	1019
1036	945	974
1021	1094	1068
1175	1261	1370
7607	3659
12223	1918	6756
13152	2433	537
1360	792	3203

## Sheet: 4F
seperate WB image files

## Sheet: 4G
Densitometric quantification Oxphos complexes
Complex I/IV		Complex II		Complex III		Complex V
T1	T2	T1	T2	T1	T2	T1	T2
0.903407	0.369787	1.11301	1.5408	2.11933	2.48461	4.58345	2.86859
0.560367	0.594745	1.11942	0.561337	1.83241	1.34587	2.53552	0.298227
1.04306	0.615866	0.770864	0.511861	2.31658	0.354625	0.539324	0.705494
0.343291	0.156602	0.498635	0.304925	0.45223	0.40801	0.590471	0.493693
0.526451	0.421126	0.182853	0.68439	0.369071	0.261237	0.834402	0.467688
2.56902	1.80076	1.4878	1.04909	0.531964	0.951158	2.08261	1.60505
1.14317	0.462584	1.39128	1.11321	0.439877	0.274461	0.81532	0.294899

## Sheet: 4H
Seahorse OCR
Minutes	T1				T2
1.53041	24.82	25.03	20.15		8.57	7.7	7.7
8.03503	24.4	24.49	20.55		7.82	7.35	7.42
14.538	23.8	23.78	20.85		7.8	7.23	7.11
21.1223	8.7	8.62	6.35			3.79	3.45
27.6225	8.33	8.69	6.29		4.68	4.36	4.16
34.1263	8.52	8.84	6.03		4.53	4.67	4.75
40.7066	51.88	51.78	56.59		20.95	21.34	22.24
47.2098	55.9	58.36	53.08		21.66	21.28	21.9
53.7138	55.85	59.34	46.94		19.95	20.5	21.19
60.2971	14.66	13.05	6.08		9.76	9.51	8.94
66.8005	12.61	12.84	5.13		15.23	8.82	8.49
73.3016	12.4	12.2	5.05		14.89	9.24	8.82

## Sheet: 4I-L
Basal Respiration		Maximum Respiration		Spare Respiratory Capacity		ATP Production
T1	T2	T1	T2	T1	T2	T1	T2
17.5	6	34.5	12.5	11.722	9.9079	10.5	3
25	17	26	10	4.0716	0.021	1	4
23.1533	7.38	43.71	21.51	25.8071	14.6172	15.3	5.46
22.84	21.73	59.17	54.53	36.9616	31.2838	16	14.8
23.166	2.84	42.68	4.65	13.8804	1.9392	14	0.6

## Sheet: 4M
Glucose Uptake (Luminescence)
T1	T2	T3
4327000	3748000	2391000
1766000	1575000	1574000
1012000	741000	175000
1651000	1594000	1186000
1179000	1078000	1244000
1453000		1642000
2412000	1042000	784000
1262000	979000	319000

[truncated: 1 more sheets: 4N-Q]
