# Supplementary material for: Mitochondrial damage drives T-cell immunometabolic paralysis after major surgery
Source: EMBO Mol Med. 2025 Nov 3;17(12):3329–54. doi: 10.1038/s44321-025-00324-1 (PMC12686421; doi:10.1038/s44321-025-00324-1)
Supplement: Supplementary file 7 — Source data Fig. 5 [file 44321_2025_324_MOESM7_ESM.zip]

Archive with 3 entries (3 files):
- Fig 5D.pdf
- Figure 5.xlsx
- Fig 5C.pdf
