# Supplementary material for: Mitochondrial damage drives T-cell immunometabolic paralysis after major surgery
Source: EMBO Mol Med. 2025 Nov 3;17(12):3329–54. doi: 10.1038/s44321-025-00324-1 (PMC12686421; doi:10.1038/s44321-025-00324-1)
Supplement: Supplementary file 7 — Source data Fig. 5 [file 44321_2025_324_MOESM7_ESM.zip › Figure 5.xlsx]

## Sheet: 5A
MitoTracker MFI
T1	T2
12495	12246
15444	11717
5934	4025
23282	22078
5118	1602
5669	3432
21647	7068

## Sheet: 5B
JC1 MFI red/green
T1	T2
2.82744	2.44615
9.66407	5.73346
0.71809	0.56117
4.93766	3.52484

## Sheet: 5C
Densitometric quantification OXPHOS/bActin
T1	T2
4.43712	3.62957
0.785278	0.23003
7.01684	5.82689
1.78868	1.54054
0.708191	0.220073
Raw image data in separate file

## Sheet: 5D
Raw image in separate files

## Sheet: 5E
Densitometric quantifications
	T1							T2
DRP1	2.10977	1.20925	1.67517	2.05031	0.645391	2.08323	0.567459	0.865733	0.919311	1.34492	1.41315	0.327431	0.990933	0.472863
OPA1	0.248169	0.692177	0.865939	0.679873	0.258851			0.582805	1.024	1.03864	0.66672	0.665731
MFN2	0.899051	1.12456	0.997551	0.819427	0.313641			1.01464	2.54983	1.05097	1.03004	0.702987
Raw images in separate files

## Sheet: 5F
Microscopy Files:
ebi.ac.uk/biostudies/bioimages/studies, accession no. S-BIAD2197

## Sheet: 5G
Mitochondria/cell
T1	T2
7	4
21	7
13	7
9	10
12	12
14	4
10	5
8	4
7	11
8	9
22	4
9	11
12	5
21	7
9	3
6	7
8	7
5	6
15	10
9	5
8	9
9	5
8	8
5	11
10	3
6	8
7	7
13	7
6	7

## Sheet: 5H
Mitochondrial length			Mitochondrial area
T1	T2		T1	T2
3484	1091		0.918	2.116
506	1146		1.023	2.116
1115	1048		0.968	1.171
2535	1179		0.788	1.066
442	1788		1.576	1.403
930			0.919	1.666
2246	1912		1.467	1.193
	929		1.61	1.113
	2337		0.912	1.666
783	1675		0.75	2.237
844	962
944	1039		1.371	1.113
1299	830		0.614	1.366
719	1688		0.689	1.746
670	1334		1.411	0.752
737	1151		1.086	0.802
597	2040		1.661	2.015
400	2814		0.779	1.432
597			1.19	2.308
714	1056		1.022	0.941
691	2838		0.736	1.475
998	1247		1.669	2.467
1027	627		1.023	1.263
689	1826		1.047	1.579
581	1233		1.038	1.263
944	1527		1.444	1.504
923	1078		1.203	1.985
1094	1864		2.226	1.191
1003	1177		1.534	2.226
1921			1.865	1.354
1123	1289		1.985	0.963
	637		1.263	3.339
1517	1127		1.263	3.339
824	539		2.482	3.068
1114	1693		2.015	5.053
964	776		1.444	4.873
931	717		1.579	4.873
1169	1301		0.902	1.985
1142	1623		1.113	4.151
1235	1997		1.113	6.136
889	1971		1.684	4.692
645	633
599	808
930	1808		1.564	2.647
2285	1455		3.519	3.429
	1363		1.805	3.971
859			1.579	1.684
860	1829		0.851	10.107
884	1649		1.163	1.985
1357	2039		1.985	8.121
1240	1712		1.444	5.144
1041	1875		2.391	2.587
1417	1767		1.336	1.895
1450	2629			5.595
1074
	1013
710	1352
1315	1374
1050	2655
1366	872
1712	1595
1127	949
1209	1349
1381
739	931
1146	1812
1161	2079
1487	1380
2233	1117
	1029
869	1029
1422	1755
556	1450
507
538	1070
677	1170
984	1675
732	1933
715	1801
1191	1733
772
801	1084
779	2048
903	1701
868	2011
	1176
715	1750
1106	916
668	1744
479	1510
357	1912
479	1931
532
783	2800
715	1818
1382	2193
827	2258
	2864
1177
817	2572
844	3196
1019	2999
916	2513
1061	1609
1070	1124
734	2001
	2095
1442
1183	1519
1026	1482
1722	2890
801	756
939
983	1440
	1668
602	1527
892	1681
675	1652
725	1376
1279	1343
1027	1721
950	1005
1333	1037
	889
714	1162
667
725	1044
792	809
534	3080
674	1639
446	2221
574
1215	1361
935	1408
639	1971
551	851
572	548
487	836
2018	698
410
1005	887
835	1061
1477	844
944	1203
849	1580
783	598
134	1097
	1530
634	1425
590	1427
1127
744	1853
844	2321
427	965
746	871
1632
1879	1737
	2529
544	2701
1105	1757
361	1060
318
616	1721
816	1638
862	2232
767	2699
469
667	2021
630	2084
719	2722
1113	1720
	2128
305	766
628	1405
770	1113
460	1663
548	675
316	1011
354	1026
556
462	1210
1016	799
960	2300
341	1288
691	895
653	1184
414	776
382	2576
485	778
950	2498
1006
729
399
2259

## Sheet: 5I
Microscopy Files:
ebi.ac.uk/biostudies/bioimages/studies, accession no. S-BIAD2197
MT+CD3+CD8+ %
T1	T2
43.2432	24.1379
47.0588	17.6471
60	23.8095
73.0769	28
59.0909	33.3333
85	23.6842
91.6667	41.2844
68.3544	30
80.3279	38.6364
66.6667	20
72.7273	50
	42.3077
	22.7273
	29.0323
	32.967
	36.2319
	33.3333
72.7273	37.5
73.0769	50
65.3846	48.6487
