# Supplementary material for: Mitochondrial damage drives T-cell immunometabolic paralysis after major surgery
Source: EMBO Mol Med. 2025 Nov 3;17(12):3329–54. doi: 10.1038/s44321-025-00324-1 (PMC12686421; doi:10.1038/s44321-025-00324-1)
Supplement: Supplementary file 8 — Source data Fig. 6 [file 44321_2025_324_MOESM8_ESM.zip › Figure 6.xlsx]

## Sheet: 6A
MFI JC1 red/green
NC	FCCP
6.51023	5.12566
8.12698	5.278
7.70682	5.75423
5.47426	3.76105
5.46667	4.13576
6.89396	4.69467
5.60245	6.08704
8.5722	5.82141
6.65788	5.51414
8.70735	4.87462

## Sheet: 6B
Seahorse OCR
Time (minutes)	NC			FCCP
1.53041	26.64	33.01	24.72	17.87	20.24	19.56
8.03503	26.26	32.82	24.31	17.16	19.89	19.62
14.538	26.43	32.51	23.73	16.67	19.99	19.58
21.1223	10.23	12.05	9.92	7.18	8.01	12.26
27.6225	10.4	12.61	9.77	7.21	8.73	13.08
34.1263	10.4	12.53	9.43	7.12	8.46	13.47
40.7066	75.53	97.31	68.96	47.74	52.54	62.19
47.2098	60.57	81.77	63.79	38.34	37.67	52.11
53.7138	50.75	68.02	53.81	32.56	31.24	46.29
60.2971	9.37	13.84	7.26	11.83	6.4	18.89
66.8005	8.56	13.57	7.58	12.24	6.53	20.03
73.3016	7.86	12.79	6.72	11.54	5.89	20.71

## Sheet: 6C
Seahorse ECAR
Time (minutes)	NC										FCCP
1.53041	10.49	8.35	4.45	8.85	2.94	32.81	19.19	4.29	8.84	23.04	9.56	1.31	3.45	11.13	1.72	25.08	21.06	4.36	7.47	17.37
8.03503	9.8	7.26	4.09	8.65	2.94	32.14	20.71	4.47	6.55	23.33	8.9	1.31	2.97	11.28	1.94	24.7	22.22	4.25	4.99	18.28
14.538	9.62	7.16	4.39	8.68	3.26	32.12	21.4	4.47	7.26	23.45	8.83	1.49	3.13	11.38	1.95	24.51	22.49	4.44	5.8	18.43
21.1223	12.42	7.44	5.26	14.5	4.62	50.15	43.29	3.89	12.71	26.78	11.25	1.48	3.53	20.05	2.35	37.04	42.33	4.21	12.19	32.88
27.6225	11.9	7.21	5.38	14.29	4.67	50.07	43.5	4	13.24	27.56	10.62	1.54	3.67	20.28	2.34	37.24	41.83	4.57	12.21	33.28
34.1263	12.33	6.97	5.36	14.08	6.74	56.74	51.03	7.93	13.8	28.5	10.78	1.21	3.65	19.75	3.64	41.44	49.53	9.11	12.61	33.78
40.7066	17.05	6.97	8.75	17.91	6.75	56.95	52.42	8.58	16.54	33.31	14.24	1.22	5.31	25.85	3.51	41.1	50.88	9	16.17	39.3
47.2098	17.01	6.94	8.49	17.62	6.56	55.85	52.4	8.91	17.3	34	14.36	1.29	5.11	25.74	3.38	40.21	51.03	8.91	16.56	40.46
53.7138	16.43	7.16	8.66	18.03	5.36	48.68	44.05	5.75	17.77	34.75	13.92	1.49	5.31	25.64	3.14	36.08	42.16	5.67	17.14	40.79
60.2971	12.92	6.92	6.9	14.36	5.19	48.67	44.52	5.83	17.23	32.84	11	1.37	4.64	19.7	2.9	35.93	42.21	5.94	14.33	35.44
66.8005	12.6	6.96	6.84	14.34	5.2	48.41	44.26	5.86	17.55	34.02	10.43	1.23	4.63	19.68	2.69	36.1	42.02	6.01	14.06	36.2
73.3016	12.74	6.83	7.13	14.77	5.2	48.41	44.26	5.86	17.83	34.35	10.72	1.28	4.98	19.82	2.69	36.1	42.02	6.01	14.05	36.17

## Sheet: 6D
Fold Change Mitochondrial Respiration
Basal	Maximum	SRC	ATP
0.730323	0.72664	0.876944	0.554974
0.651307	1.07524	1.74919	0
0.735507	0.619266	0.290803	-2.12821
0.783135	0.564239	0.844775	0.747586
0.751277	0.833881	0.353653	0.535136
0.71795	0.430953	0.643631	1.28734
0.664588	0.615959	1.05355	1.33321
0.857979	0.762751	1.39645	1.30842
0.447514	0.934284	0.643621	-1.16596

## Sheet: 6E
MFI MitoTracker green
NC	FCCP
9607	10464
13216	5894
1760	1700
9911	7010
4899	4847
3875	3482
2591	2980
8844	6011
13114	9708
14706	9506

## Sheet: 6F
Raw image in separate file

## Sheet: 6G
Normalized densitometric quantification:
	NC							FCCP
DRP1	0.741932	1.341	0.615144	0.615144	0.149997			0.499715	0.933371	0.358492	0.373955	0.111413
OPA1	0.836991	1.60135	0.978024	0.58363				0.916889	1.19531	1.04062	0.750909
MFN2	0.878907	1.12757	0.386804	1.12361	1.58167	0.776183		0.891118	1.56947	0.598836	1.65357	2.54871	0.732652

## Sheet: 6H
Ki67+ %
NC	FCCP
4.4	3.76
5.13	4.33
2.01	3.06
7.62	4.7
5.13	3.8
9.35	7.37
11.9	4.37
5.54	1.97
7.63	6.25
9.65	4.94
6.27	3.25

## Sheet: 6I
mRNA expression target/reference
IFNG		GZMB		PRF1
NC	FCCP	NC	FCCP	NC	FCCP
0.2196	0.066	2.397	0.186	2.64	1.232
1.407	0.1217	6.171	0.1344	4.841	1.556
25.55	0.241	7.322	0.1003	4.285	1.463
17.16	0.5144	8.513	0.5636	7.25	2.317
1.168	0.2076	2.79	0.2639	2.049	0.573
3.46	0.8753	1.489	0.3367	2.379	0.8295
1.887	0.266	6.531	0.4308	3.17	1.274
94.93	0.5632	0.2926	0.6001	0.7725	0.7904
106.3	0.5915	1.315	0.307	2.209	0.6297
107.4	0.5576	2.377	0.3963	1.385	0.3661
77.42	0.4778	0.58	0.04	2.7	0.66
5.08	0.02	3.14	0.01	2.5	0.26
60.49	0.02	1.44	0.01	0.62	0.13
13.51	0.01

## Sheet: 6J
mRNA expression target/reference
IFNy		GZMB		PRF1
NC	FCCP	NC	FCCP	NC	FCCP
3685.38	25.37	524675	168893	527859	32570
4999.55	26.77	292054	94892	479462	13242
4999.55	25.45	393874	115429	441264	7527
282.15	23.76	147495	91160	5180	0
2004.99	24.23	350649	90229	13312	1178
241.41	23.68	241640	136342	82562	17549
108.44	26.79	469161	347962	494695	15918
22.93	40.75	126647	44207	56123	439
9853.29	12.17	389461	116363	76202	5614
9853.29	13.08	293783	77351	459278	7832
4257.21	8.67	146387	94382	22419	10402
3517.13	9.05	568924	62205	47204	9745
569.77	3			48245	12061
4807.52	10.03
546.48	9.58
3447.69	16.43
