# Supplementary material for: Mitochondrial damage drives T-cell immunometabolic paralysis after major surgery
Source: EMBO Mol Med. 2025 Nov 3;17(12):3329–54. doi: 10.1038/s44321-025-00324-1 (PMC12686421; doi:10.1038/s44321-025-00324-1)
Supplement: Supplementary file 9 — Source data Fig. 7 [file 44321_2025_324_MOESM9_ESM.xlsx]

## Sheet: 7A
MFI MitoTracker
T2	T2 + MT
2945	5159
1301	1512
8566	8577
26404	29181
15900	16111
13122	17650
18254	19045

## Sheet: 7B
Seahorse OCR
Time (minutes)	T1		T1 + MT		T2		T2+MT
1.53041	11.82	13.06	12.92	11.59	4.48	3.9	6.3	5.93
8.03503	11.94	10.49	11.58	10.76	3.58	3.78	5.27	5.75
14.538	10.62	9.21	9.97	10.38	3.34	3.36	5.31	5.97
21.1223	4.04	1,89*	5.9	3,15*	3.2	1.34	2.33	2.91
27.6225	6.54	6.01	7.49	6.32	4.03	2.39	3.29	3.69
34.1263	7.41	6	7.69	7.27	4.37	2.72	3.33	3.77
40.7066	22.25	20.09	18.19	23.95	5.92	3.39	8.56	9.74
47.2098	18.67	17.81	14.89	19.53	6.16	3.42	8.07	9.34
53.7138	18.17	17.07	14.23	18.68	6.11	3.41	7.91	9.12
60.2971	3.59	2.29	4.06	2.33	3.04	0.74	1.01	1.42
66.8005	3.95	3.73	5.16	3.6	3.93	1.48	1.49	2
73.3016	4.3	4.46	4.91	3.74	3.66	1.22	1.35	1.96

## Sheet: 7C
Seahorse Fold Change T2 MT/ T2
Basal	Maximum	SRC	ATP
1.69047	1.8561	1.87598	3.81391
1.0422	1.11764	1.23342	1.27707
1.22812	1.45274	2.02157	1.39645
1.49644	1.59902	1.68394	4.906
1.06901	1.34307	2.44642	0.828638
1.14272	1.2326	1.30717	1.18651

## Sheet: 7D
Mitochondrial Length
T2	T2+MT
3535	784
4377	1059
837	687
	1490
1883	2363
2293	1116
986	1199
	1037
2366	1084
2578	661
3815	1045
3595	2620
2083
	2741
1191	678
2110	761
1995	965
1954	1242
757	1505
1290	744
	744
2382	739
1145	899
3057	887
	1031
1765	903
2604	831
1573	1365
1911
2196	4596
2608	691
869	1426
1124	1625
778	1776
1226	1727
1549	3095
901
1208	1281
2212	931
2073	946
2294	1410
2096	1963
3186	1891
1131	3007
2743	1630
1738	1299
2253	2320
1206	924
1081	1026
885	896
780	1400
1254	926
1058	948
901	741
702	1452
644
1508	1723
1594	1205
993	4481
1366
1082	1647
1244	1427
1852	1074
4164	1216
757	403
876	1014
1663	1477
2346	1686
2607	1299
1532	1627
2122	1621
1605	1552
1769	1366
3732	2671
1336	945
1789	1194
4537	911
1583	2159
1726	763
1726	493
974	1025
2017	778
1147	2023
879	661
3376	1248

## Sheet: 7E
Mitochondrial count per cell
T2	T2+MT
4	15
7	7
7	11
10	5
12	6
4	7
5	10
4	10
11	3
9	9
4	10
11	8
5	7
7	7
9	10
3	9
7	12
7	14
6	7
10	7
5	7
9	13
5	13
8	3
11	8
3	11
8
7
7
7

## Sheet: 7F
Microscopy files uploaded at
ebi.ac.uk/biostudies/bioimages/studies, accession no. S-BIAD2197

## Sheet: 7G
% Cells with mitochondrial approximation to the CTL Immunological Synapse
T2	T2 + MT
24.1379	35.8974
17.6471	38
23.8095	36.3636
42.3077	44.4444
22.7273	65.3846
29.0323	48.4849
32.967	50
36.2319	62.5
33.3333	60
37.5	65.5172
50	51.7241
48.6487	63.0435

## Sheet: 7H
Electric Cell Impedance Sensing - Cytotoxicity assay
Time	Triton	T2	T2 MT
0	395.4	394.3	394.4
0.0158183	393.3	394.3	394
0.0316103	391.6	394.8	394.2
0.0473814	390	395	394.2
0.0631681	389.1	394.8	394.1
0.0789561	387.9	394.7	394.1
0.0947358	386.2	394.5	394.3
0.110521	384.4	394.5	394.3
0.126301	383.1	394.8	394.5
0.142078	381.9	395	394.7
0.157868	381.4	394.8	394.6
0.173627	380.3	394.7	394.5
0.189419	379.2	394.6	394.3
0.205193	378.3	394.4	394.3
0.220965	377.3	394.1	394.1
0.236724	376.6	394.6	394
0.252515	376.1	395.1	393.8
0.268276	375.5	395.6	393.5
0.28408	375	396.3	393.8
0.299882	374.7	396.5	393.7
0.315653	374.3	396.5	393.6
0.331429	374.1	396.6	393.3
0.347204	374	396.9	393.5
0.362992	373.9	396.9	393.4
0.378791	373.7	397.2	393.8
0.394578	373.1	397.4	394
0.410357	372.7	397.5	394.2
0.426155	372.2	398	394.5
0.441907	372	397.9	394.4
0.457702	371.7	398	394.1
0.473497	371.2	398.1	394.1
0.489277	371	398.9	393.9
0.505052	370.2	399.2	393.8
0.52084	369.9	399.6	393.7
0.53662	369.3	399.8	393.6
0.552412	368.9	400	393.7
0.568202	368.4	399.7	393.7
0.584004	368.2	399.6	393.8
0.599802	367.8	399.3	393.7
0.615589	367.5	398.7	393.6
0.631375	367.4	398.7	393.5
0.647171	366.9	398.6	393.5
0.662948	366.5	398.5	393.6
0.67873	366.3	398.7	393
0.694525	365.9	399	393
0.710323	365.5	399.2	392.9
0.7261	365.2	399.5	393.1
0.741905	365	399.3	393.2
0.757675	365	399.9	393.3
0.773438	364.9	399.7	393.2
0.78923	364.9	399.6	393.5
0.80502	364.9	399.8	393.3
0.820791	364.8	399.7	393.3
0.8366	364.9	399.9	393.3
0.852381	364.8	399.7	393.4
0.86817	364.7	399.7	393.4
0.883965	365.2	399.9	393.2
0.899756	307.9	399.9	392.9
0.915544	291.9	400.5	392.9
0.931328	290	400.9	392.7
0.947126	286.3	401	392.7
0.962925	282	401.3	392.7
0.978701	277.9	401.4	392.5
0.994491	274.3	401.2	392.5
1.01028	270.9	401.5	392.6
1.02607	269	401.5	392.7
1.04183	266.4	401.9	393.1
1.05764	264	401.9	393.1
1.0734	261.9	402	392.9
1.08919	260	401.3	392.7
1.10497	258.4	401.1	393.1
1.12076	256.8	401.2	393.2
1.13656	255.5	401.5	393.3
1.15232	254.3	401.7	393.2
1.26514	253.1	401.8	393
1.28667	252.1	402.4	393
1.30244	251.1	402.1	393.1
1.31822	250.1	401.7	393.4
1.33401	249.4	401.9	393.3
1.34978	248.7	401.9	393.4
1.36557	248.1	402.3	393.2
1.38135	247.4	402.4	393
1.39716	246.7	402.3	392.9
1.41295	246.2	402.2	392.9
1.42874	245.6	402.2	392.9
1.44451	245.2	402.2	392.9
1.4603	244.6	402	392.3
1.47608	244.1	401.7	392.2
1.49188	243.7	401.9	392.2
1.50763	243.3	401.9	392.2
1.52343	242.9	402.1	392.1
1.5392	241.5	402.2	392.2
1.55497	241.3	402.3	392.3
1.57072	241	402.5	392.1
1.58652	240.7	402.9	392.2
1.6023	240.4	403.1	392.4
1.61808	240	403.1	392.2
1.63385	239.7	403.3	392.2
1.64964	239.6	403.5	392.2
1.66544	239.4	403.2	392.2
1.68118	239.1	402.9	392.2
1.69699	238.7	402.9	392.2
1.71279	238.4	402.7	392.3
1.72857	238.2	403	392.3
1.74436	270.4	403.3	392.3
1.76015	270.6	403.1	392.1
1.77592	270.7	403	392
1.7917	270.7	402.7	392.2
1.80745	270.6	402.8	392.2
1.82323	270.4	403.4	392
1.83902	270.3	403.5	391.8
1.8548	270.2	403.8	391.8
1.87061	270.1	403.6	391.7
1.88641	269.8	403.6	392
1.90219	269.7	403.3	391.8
1.91798	269.6	402.6	391.6
1.93375	269.5	402.7	391.5
1.94951	269.3	402.5	392.1
1.96529	269.2	402.4	392.1
1.98109	269	402.2	392.1
1.99686	268.9	402.5	391.5
2.01262	268.7	402.6	391.6
2.0284	268.6	402.5	391.6
2.04419	268.5	402.3	391.6
2.05997	268.4	402.3	391.5
2.07575	268.3	402.6	391.5
2.09154	269.1	402.5	391.5
2.10731	269	402.5	392
2.1231	268.9	402.3	391.9
2.13888	268.8	402.3	391.8
2.15467	268.7	402.5	391.8
2.17046	268.5	402.4	391.9
2.18625	268.5	402.3	392
2.20202	268.4	402.1	392.2
2.21781	268.2	402.4	392
2.23359	268.1	402.9	391.4
2.24937	268.1	403.4	391.4
2.26515	267.9	403.9	392
2.28093	267.9	404.1	392
2.2967	267.7	403.8	391.8
2.31246	267.6	403.8	391.9
2.32824	267.6	403.9	391.9
2.34399	267.5	404	391.4
2.35977	267.5	404.1	391.6
2.37556	267.3	404.3	392
2.39135	267.1	404.6	392.3
2.40715	267	404.4	391.8
2.42291	266.9	404.3	392
2.43869	266.8	404.6	392
2.45446	266.7	405	392.1
2.47025	266.7	405.3	392
2.48603	266.6	405.2	391.9
2.50179	266.6	405.2	391.9
2.51757	266.5	405.3	392.1
2.53335	266.4	405.7	392.1
2.54915	266.3	405.9	392.3
2.56493	266.3	405.8	392.3
2.58071	266.2	406	392.3
2.59648	266.2	405.7	392.5
2.61226	266.1	405.4	392.7
2.62804	266.1	405.4	392.6
2.64384	266	405.6	392.5
2.65961	266	405.9	393
2.67539	265.9	405.9	393.2
2.69115	266	405.9	393.4
2.70692	266	405.7	393.2
2.72267	266	406	393.3
2.73846	265.9	406.2	392.9
2.75423	265.9	406	392.8
2.77	265.9	405.8	392.9
2.78581	266	405.2	393.2
2.80157	266	404.9	393.3
2.81735	266.1	404.8	393
2.83313	266.1	404.5	393
2.84889	266.2	404.4	392.9
2.86468	266.3	404.2	392.8
2.88044	266.3	404	392.5
2.89621	266.4	403.8	392.6
2.91201	266.4	403.8	392.6
2.92778	266.5	404.2	392.6
2.94358	266.6	404.1	392.6
2.95936	266.8	403.7	392.9
2.97512	266.8	403.4	393
2.99091	267	403.7	393.1
3.0067	267.1	403.9	393.3
3.02249	267.2	404.1	393.6
3.03827	267.4	404.4	394.1
3.05406	267.5	404.7	394.4
3.06984	267.5	405	394.5
3.08561	267.6	405.2	394.6
3.10139	267.8	405	394.9
3.11716	267.9	405.3	394.8
3.13295	267.9	405.4	395.1
3.14873	268.1	405.6	395.1
3.16453	268.1	405.8	394.9
3.1803	268.2	405.7	394.8
3.19609	268.3	405.6	395.1
3.21186	268.4	405.7	395.5
3.22764	268.5	405.6	395.5
3.24342	268.6	405.7	395.7
3.25919	268.6	406	395.5
3.27498	268.8	406	395.2
3.29076	269	406.1	395.2
3.30654	268.9	406.1	394.9
3.32232	269	405.8	394.7
3.3381	269.1	406.1	394.6
3.35388	269.1	406.3	394.4
3.36967	268.2	406.4	394.3
3.38547	268.4	406.7	394.1
3.40124	268.4	406.9	394.2
3.41703	268.5	407.4	393.9
3.4328	268.5	407.6	393.8
3.44858	268.7	407.6	393.9
3.46437	268.7	407.8	394.1
3.48015	268.8	407.7	394.4
3.49594	269	407.2	394.8
3.51172	269	407.1	394.9
3.52748	269.1	407	395.1
3.54325	269.2	407.3	395.1
3.55904	269.3	407.6	395.2
3.57481	269.4	407.8	395.5
3.59059	269.5	407.8	395.9
3.60638	269.5	407.8	396.2
3.62216	269.7	407.9	396.1
3.63796	269.8	408.1	396.4
3.65375	270	408	396.3
3.66952	270.1	407.8	396.4
3.68531	270.1	407.3	396.5
3.70108	270.3	407.1	396.9
3.71687	270.4	406.7	396.8
3.73267	270.5	406.4	396.9
3.74846	270.6	406.4	396.7
3.76424	270.7	406.8	396.7
3.78001	270.8	406.6	396.7
3.7958	270.9	406.5	396.8
3.8116	271.1	406.4	396.8
3.82737	271.1	406.7	396.8
3.84315	271.3	406.7	396.6
3.85891	271.3	406.3	396.8
3.8747	271.5	406	396.7
3.89049	271.6	406.4	396.3
3.90627	271.8	406.4	396.2
3.92205	271.9	406.5	396.4
3.9378	272	406.8	396.4
3.95359	272.1	407.1	396.3
3.96937	272.2	407.5	396.1
3.98514	272.3	407.7	396.2
4.00087	272.5	407.7	396.2
4.01667	272.6	407.7	396.3
4.03244	272.8	407.9	396.7
4.04823	272.9	408.1	397.1
4.06401	273.1	408.3	397.2
4.07977	273.2	408.4	397.3
4.09556	273.4	408.5	397.4
4.11132	273.4	408.2	397.3
4.12712	273.5	408.5	397.5
4.1429	273.8	408.4	397.6
4.15864	273.9	409	398
4.17444	274	409.1	398.1
4.19022	274.2	409.3	398.6
4.206	274.3	409.2	399
4.22178	274.4	409.6	399.1
4.23758	274.6	409.7	399.4
4.25336	274.7	409.9	399.8
4.26911	274.8	409.9	400.4
4.28489	275	409.3	400.5
4.30069	275.1	409.2	400.5
4.31647	275.3	409.1	400.5
4.33227	275.4	408.8	400.5
4.34803	275.4	408.4	400.4
4.52349	275.6	408.1	400.1
4.5405	275.7	408	400
4.55627	275.9	407.5	400.1
4.57205	276	406.8	399.9
4.58782	276.1	406.8	400.1
4.6036	276.3	406.5	400
4.61937	276.4	406.6	400.2
4.63515	276.6	406.5	400.2
4.65093	276.8	406	400
4.6667	276.8	405.8	400.2
4.68247	276.9	405.9	400.3
4.69823	277.1	406.3	399.8
4.71398	277.2	406.8	399.3
4.72974	277.3	407.2	399.6
4.74548	277.5	407.2	399.6
4.76126	277.6	407.4	399.6
4.77704	277.8	407.4	399.8
4.79282	277.9	407.3	399.8
4.80859	278	407.3	399.6
4.82438	278.2	407.5	400.3
4.84015	278.2	407.7	399.7
4.85593	278.4	408	399.9
4.87171	278.6	408.1	399.7
4.88749	278.8	408.2	399.5
4.90327	278.8	408	399.1
4.91906	278.9	408.1	399.2
4.93484	279.1	408.4	399.3
4.95062	279.3	408.1	399.1
4.96637	279.4	408.1	399
4.98213	279.5	408	398.6
4.99788	279.7	408	398.5
5.01365	279.8	408	398.1
5.02942	280	407.9	398.2
5.04518	280.1	407.8	398
5.06097	280.1	407.7	398.4
5.07675	280.3	407.3	398.5
5.09253	280.6	407.3	398.8
5.10832	280.5	407.4	398.7
5.1241	280.7	407.5	398.8
5.13985	280.9	407.2	398.8
5.15564	280.9	407.3	399.2
5.17142	281	407.8	399.7
5.18716	281.1	407.9	399.6
5.20293	281.2	407.9	399.5
5.2187	281.4	408	399.4
5.23444	281.5	408.1	399.1
5.25023	281.6	407.9	399.4
5.266	281.7	407.7	399.2
5.28175	281.9	407.9	399.6
5.2975	281.9	408.4	399.5
5.31329	282	408.3	399.1
5.32908	282.1	408.6	398.8
5.34486	282.2	408.5	398.6
5.36063	282.3	408.4	399
5.37643	282.5	408.4	399.2
5.39219	282.6	408.1	399.2
5.40798	282.7	408	399.2
5.42376	282.8	408.1	398.7
5.43955	282.9	407.8	398.4
5.45534	283	408	398.7
5.47111	283.1	408.2	398.7
5.48691	283.2	408.2	399
5.50269	283.3	408	398.9
5.51847	283.4	408.1	398.7
5.53424	283.6	407.8	398.5
5.55004	283.6	407.7	398.8
5.56582	283.7	407.4	398.4
5.5816	283.8	407.4	398.7
5.59737	283.9	407.6	398.9
5.61314	284	407.5	399
5.62892	284.1	407.3	399.7
5.64468	284.2	407.3	400.2
5.66045	284.3	407.5	400
5.67624	284.4	407.4	400.3
5.69201	284.5	407.4	400.1
5.70777	284.7	407.4	400.2
5.72354	284.7	407.6	400
5.73933	284.8	407.7	400.3
5.75511	284.9	407.4	400.3
5.77086	285.1	407.3	400.1
5.78662	285.1	407.1	400.5
5.80239	285.2	407.2	400.6
5.81818	285.3	407.3	400.6
5.83391	285.3	407.3	400.8
5.84969	285.4	407.2	400.9
5.86546	285.5	407.3	401.5
5.88123	285.6	407.3	401.5
5.89697	285.7	407.4	401.7
5.91276	285.8	407.5	401.7
5.92854	285.8	407.6	401.8
5.94432	285.9	407.5	401.9
5.96011	286	407.5	401.8
5.9759	286.1	407.2	401.6
5.99169	286.2	407.2	401.6
6.00747	286.2	407.6	401.6
6.02326	286.2	408.1	401.6
6.03905	286.3	408.7	401.9
6.05484	286.3	408.9	402
6.07063	286.5	409.1	402.6
6.08641	286.5	409.1	403
6.10217	286.6	408.7	403.2
6.11792	286.7	409.1	403.1
6.13371	286.7	409.2	402.9
6.14948	286.7	409.5	402.9
6.16526	286.9	410.1	402.5
6.18104	287	409.9	402.6
6.19682	287	410.2	402.8
6.21261	287	410.1	402.7
6.22841	287.1	410.3	403.1
6.24419	287.2	410.6	403.1
6.25995	287.2	411	402.9
6.27573	287.3	411	402.5
6.29149	287.4	410.9	402.2
6.30728	287.4	410.9	402.4
6.32307	287.5	411	402.2
6.33884	287.5	411.1	402
6.35461	287.5	410.9	401.8
6.3704	287.6	410.7	401.8
6.38617	287.8	410.8	402
6.40196	287.7	410.8	402
6.41774	287.8	411.2	402
6.43353	287.8	411.1	401.8
6.44932	287.9	411.3	401.2
6.46511	287.9	410.9	400.6
6.48088	288	410.8	400.1
6.49667	288	410.7	399.2
6.51247	288	410.7	399.1
6.52826	288.1	410.7	399.2
6.54402	288.1	411	398.9
6.55978	288.2	411.2	398.9
6.57557	288.2	411.4	398.6
6.59132	288.3	411.4	398.6
6.60709	288.4	411.4	398.7
6.62288	288.3	411.3	398.3
6.63866	288.4	411.4	398.6
6.65446	288.4	411.3	398.4
6.67026	288.4	411.2	398
6.68601	288.4	411.3	398.1
6.70178	288.5	411.3	398.8
6.71755	288.5	411.3	399.3
6.73332	288.6	411.2	399.3
6.74909	288.5	411.4	399.1
6.76488	288.6	411.4	399.1
6.78065	288.6	412.3	398.9
6.79638	288.6	412.8	398.8
6.81216	288.7	413.4	398.8
6.82793	288.7	414	398.6
6.84372	288.7	414.4	398.5
6.8595	288.7	414.7	398.5
6.87528	288.7	414.6	398.4
6.89107	288.7	414.6	398.5
6.90686	288.6	414.9	398.4
6.92264	288.7	414.6	398.3
6.93841	288.7	414.6	397.8
6.95419	288.7	414.6	398
6.96995	288.6	414.9	397.9
6.98574	288.6	415.2	397.9
7.00151	288.7	415.8	397.8
7.01728	288.7	416.9	397.7
7.03306	288.7	416.9	397.8
7.04886	288.6	416.8	398
7.06464	288.7	416.8	398.5
7.08043	288.7	416.6	398.8
7.09621	288.7	415.6	399.1
7.11201	288.7	415.8	399.5
7.12777	288.6	416.6	399.7
7.14355	288.7	415.6	399.9
7.15933	288.6	415.7	400.3
7.17513	288.7	415.4	400.4
7.1909	288.6	415.3	400.5
7.20667	288.5	415	400.7
7.22244	288.5	415	400.8
7.23823	288.4	414.7	401
7.25398	288.4	415	400.5
7.26976	288.3	414.9	400
7.28553	288.3	414.7	400
7.30131	288.3	414.5	399.9
7.3171	288.2	414.8	399.8
7.33289	288.1	415.1	399.8
7.34865	288.1	414.9	399.5
7.36442	288.1	414.8	399.7
7.38021	288	415.1	399.8
7.396	287.8	415.2	399.8
7.41178	287.8	415.1	399.6
7.42757	287.8	414.9	399.6
7.44334	287.8	415	399.4
7.45912	287.5	415.5	398.9
7.47491	287.4	415.6	398.9
7.49067	287.4	416.7	398.6
7.50647	287.1	415.6	398.6
7.52224	287.1	415.6	398.9
7.53803	286.9	415.5	399
7.55382	286.8	415.8	399.5
7.56963	286.7	416.6	399.6
7.58541	286.5	416.9	399.7
7.6012	286.4	416.8	399.8
7.61697	286.3	415.8	399.4
7.63273	286.1	416.7	399.6
7.64851	285.9	417.1	399.8
7.66428	285.7	417.3	399.8
7.68008	285.6	417.1	400.4
7.69585	285.4	416.9	400.4
7.71161	285.1	416.8	400.5
7.72738	284.9	416.8	400.3
7.74317	284.5	416.9	400.4
7.75894	284.3	416.6	400.3
7.77472	284.1	415.6	400
7.79052	283.7	416.6	399.7
7.80629	283.4	416.8	399.8
7.82208	283.1	417	399.9
7.83786	282.7	417	400
7.85364	282.4	417.2	400.3
7.86942	282	417.2	400.4
7.88519	281.7	417.7	400.5
7.90095	281.3	418	400.7
7.91674	280.9	418.2	400.8
7.93251	280.4	418.3	400.9
7.9483	279.9	418.6	401
7.96407	279.5	418.5	400.7
7.97984	278.8	418.2	401
7.99563	278.3	418.5	401
8.01143	277.8	418.7	401
8.0272	277.2	418.8	401
8.04298	276.6	418.7	401.3
8.05876	276.1	418.7	401.7
8.07453	275.5	418.9	401.7
8.09034	274.9	419.2	401.5
8.10612	274.2	419.3	401.5
8.1219	273.5	419.4	401.5
8.13764	272.8	419.5	401.5
8.15342	272	419.6	401.3
8.16919	271.4	419.8	401.3
8.18497	270.8	419.9	401.1
8.20073	270.1	419.9	401.1
8.21652	269.4	420.2	400.8
8.23229	268.8	419.9	400.8
8.24805	268.2	419.3	400.9
8.26384	268.7	419.2	400.8
8.27964	268.2	419.5	401.1
8.29545	267.7	419.3	401.2
8.31122	267.3	419.5	401.1
8.327	266.9	419.9	401
8.34278	266.5	420.5	400.9
8.35857	266.2	420.4	400.9
8.37436	265.9	421	400.5
8.39016	265.6	421.3	400.7
8.40594	265.2	421.4	400.8
8.42174	264.8	421.2	400.5
8.43749	264.4	421.1	400.7
8.45328	264	421	400.3
8.46905	263.6	420.8	400.5
8.48482	263.2	420.7	400.4
8.50059	262.9	420.4	400.5
8.51636	262.4	420.6	400.9
8.53212	262	420.7	400.7
8.54791	261.6	420.7	400.5
8.56368	261.2	420.9	400.5
8.57947	261	421.1	400.2
8.59524	260.7	421.2	400.2
8.611	260.4	421.4	399.9
8.6268	260.3	421.7	399.6
8.64255	260.1	421.7	399.7
8.65834	260.1	421.4	399.3
8.6741	259.9	420.9	398.9
8.68989	259.8	420.7	398.9
8.70569	259.7	419.8	399
8.72144	259.6	419.5	398.7
8.73718	259.5	419.4	398.4
8.75297	259.4	419.4	398.2
8.76873	259.3	419.1	398.4
8.78448	259.3	418.4	398.6
8.80027	259.1	418.1	398.8
8.81606	259	418.2	399
8.83185	259	418.3	398.6
8.84764	258.9	418.3	398.9
8.86341	258.8	418.1	398.7
8.87922	258.7	418	398.7
8.89499	258.7	418	399.1
8.91074	258.6	417.8	399.5
8.92652	258.4	417.7	399.4
8.94231	258.3	417.8	399.2
8.95811	258.3	417.8	399
8.97389	258.1	417.8	399
8.98968	258.2	417.6	398.9
9.00546	258	417.7	399.1
9.02125	257.9	418.1	399.6
9.03702	257.9	418.2	400.1
9.05281	257.8	418.2	400.4
9.0686	257.6	418.4	400.3
9.08438	257.7	418.5	400.3
9.10015	257.4	418.5	400.3
9.11592	257.4	418.6	400.6
9.13168	257.4	418.6	401.1
9.14747	257.2	419.1	400.9
9.16323	257.1	419.7	401.2
9.17902	257.1	419.8	401.1
9.19478	257	419.8	401
9.21058	256.8	419.7	400.8
9.22636	256.9	419.8	401.1
9.24214	256.7	419.7	401.1
9.25792	256.7	420.2	400.9
9.27371	256.6	420.6	400.8
9.28951	256.5	421.2	400.9
9.30528	256.5	421.4	400.7
9.32105	256.4	421.9	400.4
9.33682	256.3	422.2	400.2
9.35259	256.3	422.7	400
9.36835	256.2	422.9	400.2
9.38412	256.2	422.8	400
9.3999	256	423.1	399.8
9.4157	256	423.7	399.8
9.43149	256	424.3	399.8
9.44728	255.8	424.8	399.8
9.46307	255.8	425.1	400
9.47886	255.8	425.5	399.9
9.49465	255.7	425.2	400.1
9.51045	255.7	424.8	400
9.52622	255.6	424.8	400.1
9.542	255.6	425.3	400.3
9.55778	255.5	425.3	399.9
9.57356	255.4	425.6	399.8
9.58934	255.4	425.5	399.7
9.60513	255.3	425.5	399.2
9.62091	255.1	425.9	399.1
9.63668	255.1	426	398.8
9.65246	255.1	425.9	398.7
9.66825	255.1	425.8	398.7
9.68404	255.1	426	398.3
9.69983	255	426	397.9
9.71561	254.9	426.1	397.9
9.73141	254.9	425.8	397.8
9.74718	254.9	425.8	398
9.76295	254.7	425.8	397.8
9.77873	254.7	425.7	397.5
9.7945	254.6	426	397.8
9.81028	254.6	425.9	397.6
9.82606	254.6	426.1	397.1
9.84184	254.6	426.5	397.2
9.85762	254.5	426.8	397
9.87341	254.5	426.7	397.3
9.88921	254.4	426.8	397.3
9.90499	254.4	426.7	397.2
9.92075	254.3	426.7	397.7
9.93655	254.3	426.8	397.3
9.95232	254.3	427.3	397.4
9.96811	254.3	427.4	397.6
9.9839	254.2	427	397.6
9.9997	254.1	426.2	397.2
10.0155	254.2	425.8	397.3
10.0313	254.1	425.8	397.2
10.047	254.1	426.3	397
10.0628	254	426.4	396.9
10.0786	254.1	426.3	396.4
10.0944	254	426.1	396.1
10.1102	253.9	425.7	395.9
10.1259	253.9	426	395.9
10.1417	253.9	426.2	396
10.1575	253.9	426.8	396.1
10.1733	253.9	426.9	396
10.1891	253.9	426.9	396.3
10.2049	253.8	427	396.4
10.2206	253.9	427	396.4
10.2364	253.9	427.2	396.5
10.2522	253.8	427.2	396.6
10.2679	253.8	427	397.2
10.2837	253.7	426.7	397.1
10.2995	253.7	426.7	397.2
10.3153	253.6	426.8	397.5
10.3311	253.6	426.4	396.7
10.3469	253.6	425.9	396.6
10.3627	253.7	425.8	396.3
10.3785	253.6	426.1	396.4
10.3942	253.5	426.3	396.3
10.41	253.6	426.5	396.1
10.4258	253.6	426.2	396.2
10.4416	253.5	426	396.4
10.4573	253.6	425.7	396.1
10.4731	253.5	425	395.7
10.4889	253.5	425	395.1
10.5047	253.4	425.1	394.5
10.5205	253.4	425.3	394.6
10.5363	253.5	424.9	394
10.5521	253.4	425.2	394
10.5678	253.5	425.7	394.2
10.5836	253.3	426.1	394.5
10.5994	253.4	426.1	394.1
10.6152	253.4	426.1	394.5
10.631	253.4	426.3	394.5
10.6467	253.3	426	394.8
10.6625	253.4	425.9	394.7
10.6783	253.3	425.8	394.6
10.6941	253.4	425.7	394.6
10.7098	253.3	425.6	394.4
10.7256	253.3	425.2	394.8
10.7414	253.3	425.1	394.9
10.7572	253.3	424.6	395.2
10.7729	253.3	424.7	395.4
10.7887	253.3	424.3	395.3
10.8045	253.3	424.1	395.4
10.8202	253.2	423.9	395.3
10.836	253.3	424	395.2
10.8518	253.3	423.6	395.1
10.8676	253.3	423.3	395.5
10.8834	253.3	423.1	395.6
10.8992	253.2	423.3	395.7
10.9149	253.2	423.5	395.6
10.9307	253.3	423.5	395.6
10.9465	253.3	423	395.5
10.9623	253.3	423	395.4
10.9781	253.2	422.6	395.5
10.9939	253.3	422.7	395.5
11.0096	253.3	422.6	395.8
11.0254	253.3	422.7	395.9
11.0412	253.2	423	395.8
11.057	253.3	423.3	395.9
11.0728	253.3	423.3	396
11.0885	253.3	423.3	395.5
11.1043	253.3	423.5	395.4
11.1201	253.3	423.4	395.8
11.1358	253.3	423.2	395.5
11.1516	253.3	423.3	395.7
11.1674	253.3	423.1	396
11.1832	253.3	423	396.1
11.199	253.3	423	396
11.2147	253.3	423.1	395.8
11.2305	253.3	423.2	395.7
11.2463	253.3	423.3	395.8
11.2621	253.3	423.2	395.8
11.2779	253.3	423.2	395.8
11.2937	253.3	423.1	396
11.3095	253.3	423	395.9
11.3252	253.4	422.4	396
11.341	253.3	422.1	396.3
11.3568	253.3	422.1	396.1
11.3726	253.4	422.1	395.8
11.3883	253.3	422.4	395.4
11.4041	253.4	422.4	395.6
11.4199	253.4	422.4	395.4
11.4356	253.4	422.3	395.2
11.4514	253.4	422.4	395.4
11.4672	253.4	422.8	395.1
11.483	253.4	423.2	395.4
11.4987	253.5	423.2	395.6
11.5145	253.4	423.4	395.5
11.5303	253.4	423.2	395.5
11.5461	253.4	423.4	395.5
11.5619	253.4	423.7	395.5
11.5777	253.4	423.8	395.4
11.5934	253.5	424.3	395.2
11.6092	253.4	424.3	394.9
11.625	253.5	424.3	394.4
11.6407	253.5	424.4	394.5
11.6565	253.4	424.3	394.5
11.6723	253.5	424.3	395
11.6881	253.5	424.4	394.8
11.7039	253.5	424.7	394.4
11.7196	253.5	424.9	394.4
11.7354	253.5	425.1	394.3
11.7512	253.6	424.8	394.1
11.7669	253.5	424.8	394.8
11.7827	253.5	424.5	395
11.7985	253.6	424.3	394.6
11.8143	253.6	424.3	394.4
11.8301	253.7	424.5	394.2
11.8459	253.6	424.4	394.1
11.8616	253.6	424.3	394.3
11.8774	253.7	424.3	394
11.8932	253.7	424.7	393.9
11.909	253.7	424.5	393.6
11.9248	253.7	424.6	393.7
11.9405	253.7	424.5	393.6
11.9563	253.8	424.2	393.7
11.9721	253.7	423.9	393.8
11.9879	253.8	423.8	394
12.0036	253.8	423.7	393.5
12.0194	253.8	423.4	393.5
12.0352	253.7	423.1	393.4
12.051	253.9	423	393.1
12.0668	253.8	423.2	393.1
12.0825	253.8	422.9	393.1
12.0983	253.9	422.4	393.6
12.1141	253.9	422.2	393.6
12.1299	253.9	422	394
12.1456	253.9	421.8	393.5
12.1614	253.9	421.7	393.4
12.1772	253.9	421.7	393.8
12.193	253.9	422	393.8
12.2088	253.9	421.9	393.4
12.2246	254	421.9	393.2
12.2404	254	422.1	393.2
12.2562	254	422	392.9
12.2719	254.1	422.3	393
12.2877	254.1	422.4	393.2
12.3035	254.1	422.4	392.9
12.3193	254	422.5	393
12.3351	254.1	422.4	393.1
12.3508	254.1	422.6	393.2
12.3666	254.1	422.9	393
12.3824	254.1	422.8	392.7
12.3981	254.1	422.6	393
12.4139	254.1	422.5	393
12.4297	254.2	422.2	393
12.4455	254.2	422.2	393
12.4613	254.2	422.2	392.6
12.477	254.3	422.2	392.9
12.4928	254.2	422.5	392.9
12.5086	254.2	422.7	393
12.5244	254.3	422.7	393.1
12.5401	254.4	422.9	392.8
12.5559	254.4	422.7	392.5
12.5716	254.3	422.2	392.5
12.5874	254.4	421.9	392.7
12.6032	254.3	422	392.6
12.619	254.4	422.3	392.3
12.6348	254.4	422.7	391.7
12.6505	254.4	423.1	392.1
12.6663	254.4	423.1	392.1
12.6821	254.4	423.1	391.9
12.6979	254.5	423	391.7
12.7137	254.5	422.8	391.9
12.7295	254.5	422.8	391.7
12.7452	254.5	422.8	391.2
12.761	254.5	422.4	391.1
12.7768	254.6	422.4	390.9
12.7926	254.6	422.6	391.1
12.8083	254.6	422.6	391.4
12.8241	254.7	422.7	391.2
12.8399	254.6	422.8	391.2
12.8557	254.7	422.8	391
12.8715	254.7	423.3	390.5
12.8872	254.7	423.4	390.5
12.903	254.7	423.8	390.1
12.9188	254.8	423.7	390.1
12.9345	254.8	423.8	390.3
12.9503	254.7	423.6	390.1
12.9661	254.9	423.5	390.4
12.9819	254.8	423	390.3
12.9977	254.9	422.8	390.3
13.0135	254.9	422.3	390.1
13.0292	254.9	421.8	389.7
13.045	254.8	421.6	389.8
13.0608	254.9	421.6	389.6
13.0766	254.9	421	389.4
13.0923	255	420.5	389.2
13.1081	254.9	420.2	389.3
13.1239	255	419.9	389.4
13.1397	255	419.9	389.5
13.1555	255	419.6	389.6
13.1713	255.1	419.9	389.5
13.1871	255.1	420.1	389.7
13.2028	255.1	419.8	389.7
13.2186	255.1	420	389.6
13.2344	255.1	420.5	389.7
13.2502	255.2	420.6	389.5
13.266	255.1	421	389.4
13.2817	255.2	421.5	389.5
13.2975	255.1	421.9	389.5
13.3132	255.1	421.8	389.4
13.329	255.1	422	389.1
13.3448	255.3	422.3	389.1
13.3606	255.3	422.2	388.9
13.3764	255.3	421.8	389.1
13.3922	255.3	421.7	389.5
13.4079	255.3	421.3	389.4
13.4237	255.3	421.3	389.5
13.4395	255.4	421.2	389.9
13.4553	255.4	421.2	389.9
13.4711	255.4	421.1	389.8
13.4868	255.4	421.1	389.6
13.5026	255.5	421.1	389.4
13.5184	255.4	421.2	389.2
13.5342	255.5	421.1	388.8
13.5499	255.4	421	388.9
13.5657	255.5	421.1	388.9
13.5815	255.5	421.1	389.1
13.5973	255.5	421.1	389
13.6131	255.5	421.3	389.1
13.6289	255.5	420.9	389.3
13.6446	255.6	420.7	389.3
13.6604	255.6	420.8	389.3
13.6762	255.6	421.2	389.5
13.6919	255.7	421.3	389.6
13.7077	255.7	421.5	390
13.7235	255.7	421.5	390
13.7392	255.7	421.5	390
13.755	255.8	421.5	390.3
13.7708	255.8	421.2	390.5
13.7865	255.7	421.4	390.8
13.8023	255.8	421.5	390.8
13.8181	255.8	421.7	391.1
13.8339	255.8	421.8	391
13.8497	255.9	421.7	390.9
13.8654	255.8	421.7	390.5
13.8812	255.9	421.5	390.6
13.897	255.9	421.6	390.5
13.9128	255.9	421.7	390.2
13.9286	256	421.7	390.4
13.9444	255.9	421.8	390.6
13.9602	256	421.3	390.5
13.9759	256	421.3	390.3
13.9917	256	421.3	390.3
14.0075	256.1	421.2	390.4
14.0233	256.1	420.8	390.4
14.0391	256.1	420.8	390.5
14.0549	256	420.8	390.5
14.0706	256.2	420.8	390.2
14.0864	256.1	420.7	389.8
14.1022	256.1	420.9	389.4
14.118	256.2	421	389.2
14.1338	256.2	421.3	389.1
14.1496	256.2	421.4	389.1
14.1653	256.3	421.2	388.9
14.1811	256.3	421.1	388.8
14.1969	256.3	421.5	389.2
14.2126	256.3	421.5	388.7
14.2284	256.3	421.3	388.2
14.2441	256.3	421.4	388.5
14.2599	256.3	421.6	388.4
14.2757	256.3	422	388.2
14.2915	256.5	421.7	388.4
14.3073	256.4	421.5	388.5
14.3231	256.5	421.2	388.1
14.3388	256.4	421	388
14.3546	256.4	420.7	387.9
14.3704	256.5	420.6	387.7
14.3862	256.6	420.5	387.3
14.402	256.5	420.4	387.2
14.4177	256.6	420.3	387
14.4335	256.5	420.3	387
14.4493	256.6	420.4	386.7
14.4651	256.6	421.4	387.5
14.4808	256.6	421.6	387.4
14.4966	256.6	421	387.5
14.5124	256.7	420.6	387.6
14.5281	256.7	420.4	387.6
14.5439	256.6	419.9	387.2
14.5597	256.7	419.3	386.6
14.5755	256.7	418.8	386.2
14.5913	256.7	419.1	386
14.607	256.8	420	386.4
14.6228	256.7	420.9	386.6
14.6386	256.8	421.5	387.1
14.6544	256.9	421.7	387.3
14.6701	256.9	422.1	387.1
14.6859	256.9	422.1	387.2
14.7017	257	422.2	387.6
14.7175	256.9	422.2	387.7
14.7332	256.9	422	387.9
14.749	257	421.5	388.2
14.7648	257	421.3	388.6
14.7806	257	421.2	388.7
14.7964	257	421.1	388.8
14.8121	256.9	420.8	388.9
14.8279	257	420.5	389
14.8437	257	420	389.1
14.8595	257.1	419.9	389
14.8752	257.2	419.4	388.8
14.891	257.2	418.9	389
14.9068	257.2	418.8	388.8
14.9226	257.2	418.6	388.9
14.9383	257.2	418.3	388.7
14.9541	257.2	418.2	388.5
14.9699	257.3	417.7	388.2
14.9857	257.2	417.4	387.8
15.0015	257.2	417.1	387.5
15.0173	257.3	416.9	387.2
15.033	257.3	416.8	386.8
15.0488	257.3	416.7	386.6
15.0646	257.3	416.5	386.3
15.0804	257.3	415.4	386.1
15.0961	257.4	415.1	385.8
15.1119	257.3	415	385.6
15.1277	257.4	414.7	385.4
15.1435	257.4	414.5	385.2
15.1593	257.4	414.2	384.9
15.1751	257.5	414	384.6
15.1908	257.4	413.8	384.2
15.2066	257.5	413.3	384.3
15.2224	257.5	413	383.8
15.2382	257.5	413	383.8
15.2539	257.5	412.7	383.5
15.2697	257.6	412.3	383.2
15.2855	257.6	411.7	383.2
15.3013	257.6	411.5	382.9
15.3171	257.6	411.4	382.7
15.3329	257.6	411.2	382.3
15.3486	257.7	411	382
15.3645	257.7	410.9	381.4
15.3802	257.7	411.1	381
15.396	257.8	411	380.7
15.4118	257.7	410.9	380.6
15.4276	257.8	411.1	380.1
15.4434	257.8	410.9	380.2
15.4592	257.8	410.6	380
15.4749	257.9	410.4	379.8
15.4907	257.9	410.2	379.4
15.5065	257.9	410	379.1
15.5223	258	409.5	378.8
15.5381	257.9	409.3	378.7
15.5538	257.9	409	379.1
15.5696	257.9	408.4	379.4
15.5854	258	408.2	379.4
15.6012	257.9	407.8	379.2
15.617	258	407.7	378.8
15.6327	258.1	407.5	378.9
15.6485	258.1	406.9	378.6
15.6643	258	406.7	378.3
15.6801	258.1	406.6	378.3
15.6959	258.1	406.6	378.2
15.7117	258.1	406.2	378.3
15.7274	258.2	406.2	378
15.7432	258.1	406	377.6
15.759	258.1	405.8	377.1
15.7748	258.2	405.8	376.9
15.7906	258.2	405.5	376.4
15.8064	258.3	405.4	376.4
15.8222	258.3	405.3	376.4
15.838	258.3	405.1	376.3
15.8538	258.3	404.9	376.2
15.8696	258.3	404.8	375.9
15.8853	258.4	405	375.7
15.9011	258.3	404.8	375.5
15.9169	258.4	404.6	375.6
15.9327	258.3	404.5	375.6
15.9485	258.3	404.3	375.4
15.9642	258.4	404.4	375.3
15.98	258.4	404.8	375.1
15.9958	258.4	404.7	375.2
16.0116	258.4	404.7	374.9
16.0274	258.5	404.4	374
16.0432	258.5	404.5	373.6
16.059	258.5	404.6	373.7
16.0747	258.6	404.8	373.3
16.0906	258.5	404.9	372.9
16.1063	258.5	404.8	372.6
16.1221	258.6	405.1	372.3
16.1379	258.6	405.3	371.9
16.1537	258.7	405.2	371.8
16.1695	258.6	405.2	371.8
16.1853	258.6	405.3	371.7
16.201	258.7	405.4	371.1
16.2168	258.7	405.5	371.3
16.2326	258.6	405.7	371.4
16.2484	258.7	405.8	371.2
16.2641	258.8	405.8	371.2
16.2799	258.7	405.8	371.2
16.2957	258.8	405.7	371
16.3115	258.8	405.6	370.7
16.3272	258.9	405.5	370.5
16.343	258.9	405.7	370.6
16.3588	258.8	405.2	370.4
16.3746	258.9	404.6	370.4
16.3904	258.9	404.6	370.5
16.4062	259	404.5	370.4
16.422	258.9	404.5	370.5
16.4377	259	404.5	370.5
16.4535	259	404.6	370.8
16.4693	259	404.4	370.8
16.4851	259	404.4	370.9
16.5009	259	404.3	371
16.5166	259	403.9	370.9
16.5324	259.2	403.6	371.2
16.5482	259	403.1	371.1
16.564	259.1	402.8	370.9
16.5798	259.2	402.6	370.7
16.5956	259.2	402.5	370.6
16.6113	259.2	402.7	370.9
16.6271	259.2	402.5	371.1
16.6429	259.2	402.7	370.7
16.6587	259.2	402.8	370.4
16.6745	259.3	402.8	370.4
16.6903	259.2	402.7	370.2
16.706	259.2	402.5	370.2
16.7218	259.3	402.7	369.9
16.7376	259.3	402.9	369.6
16.7534	259.4	402.8	369.1
16.7692	259.3	402.8	368.7
16.785	259.3	403	368.5
16.8008	259.4	403	368.4
16.8165	259.4	403.1	368.3
16.8323	259.5	403.1	368.2
16.848	259.5	403.1	367.9
16.8638	259.4	403.1	367.9
16.8796	259.4	403.1	368.1
16.8954	259.5	403	368.1
16.9112	259.5	403	368.4
16.927	259.5	402.8	367.9
16.9427	259.6	402.8	367.9
16.9585	259.5	402.8	367.7
16.9743	259.6	402.8	367.2
16.9901	259.6	403.2	367.3
17.0059	259.7	403.7	367.5
17.0217	259.7	404.3	367.3
17.0374	259.7	404.5	367.2
17.0532	259.7	404.3	367.1
17.069	259.7	404.1	367.4
17.0848	259.7	403.8	367.8
17.1006	259.7	403.7	367.8
17.1163	259.7	403.8	367.8
17.1321	259.8	403.8	367.8
17.1479	260	403.4	368
17.1637	259.9	403.3	368.4
17.1795	259.8	403.6	369
17.1952	259.9	404.7	369.5
17.211	259.8	406.2	370.2
17.2268	259.9	407.3	370.8
17.2426	259.9	407.8	371.1
17.2583	259.9	408.9	371.6
17.2741	259.9	409.4	371.8
17.2899	259.9	410.2	372.1
17.3056	259.9	410.6	372.2
17.3214	260	410.8	372.6
17.3372	260.1	411.3	372.8
17.353	260	411.6	373.1
17.3688	260	411.8	373.5
17.3846	260	412.4	373.4
17.4004	260	413.1	373.5
17.4162	260.1	413.5	373.6
17.4319	260.1	413.1	373.2
17.4477	260.2	413	373.4
17.4635	260.1	412.7	373.4
17.4792	260.2	412.2	373.4
17.495	260.2	412.1	372.8
17.5108	260.2	412	372.2
17.5266	260.3	412	372
17.5424	260.2	411.8	372
17.5582	260.3	412	372.1
17.5739	260.2	412	371.5
17.5897	260.3	411.9	371.1
17.6055	260.3	411.7	370.4
17.6213	260.3	411.6	370.2
17.6371	260.3	411.5	370.3
17.6529	260.4	411.8	369.9
17.6686	260.3	412.1	369.7
17.6844	260.3	412	369.6
17.7002	260.4	411.8	369.2
17.716	260.4	411.6	368.9
17.7318	260.4	411.5	368.9
17.7475	260.4	411.2	368.9
17.7633	260.4	411.2	369
17.7791	260.5	411	368.8
17.7949	260.5	411	368.6
17.8107	260.5	410.8	368.4
17.8265	260.6	410.7	368.1
17.8422	260.6	410.3	368.1
17.858	260.6	409.9	367.4
17.8738	260.6	409.7	367.1
17.8896	260.6	409.8	366.9
17.9053	260.7	409.5	366.4
17.9211	260.6	409.2	366.1
17.9369	260.7	408.9	365.9
17.9527	260.7	408.9	365.5
17.9685	260.7	408.5	365.2
17.9842	260.7	408.6	365
18	260.8	408.4	364.8
18.0158	260.8	408.6	364.6
18.0316	260.7	408.8	364.4

## Sheet: 7I
Relative cytotoxicity
T2	T2+MT
0.376977	0.398971
0.407071	0.426211
0.665831	0.684237
0.479182	0.58021
0.661056	0.712844
0.602614	0.636549
